# Supplementary material for: Dose Accuracy and Content Uniformity of Low-Dose Metoprolol Tablets: 3D Printing Compared with Tablet Splitting in Hospital Pharmacy Setting
Source: Pharmaceutics. 2026 Apr 27;18(5):532. doi: 10.3390/pharmaceutics18050532 (PMC13209887; doi:10.3390/pharmaceutics18050532)
Supplement: Supplementary file 1 [file pharmaceutics-18-00532-s001.zip]

Archive with 1 entries (1 files):
- pharmaceutics-4251488-supplementary.pdf
